# Supplementary material for: Removal of the Harmful Nitrate Anions from Potable Water Using Different Methods and Materials, including Zero-Valent Iron
Source: Molecules. 2022 Apr 14;27(8):2552. doi: 10.3390/molecules27082552 (PMC9031846; doi:10.3390/molecules27082552)
Supplement: Supplementary file 1 [file molecules-27-02552-s001.zip]

Archive with 1 entries (1 files):
- molecules-1637072-Supplementary Materials.pdf
